# Supplementary material for: Early anatomical changes and association with photodynamic therapy induced acute exudative maculopathy in patients with macular diseases
Source: Sci Rep. 2022 Jun 1;12:9105. doi: 10.1038/s41598-022-13208-y (PMC9160278; doi:10.1038/s41598-022-13208-y)
Supplement: Supplementary file 1 — Supplementary Information 1. [file 41598_2022_13208_MOESM1_ESM.xlsx]

## Sheet: Sheet2
No.	Male/Female	age	R/L	PDT(reduced/full fluene)	combination	GLD	SPOT	previous treatment	time interval from previous treatment (M)	diagnosis (nAMD, PCV, CSC)	BCVA (logMAR)	1M	⊿1M	CRT	3d	1M	⊿3d	Bacillary detachment	⊿1M	CCT	3d	1M	⊿3d	⊿1M
1	M	74	L	RF	IVA	5925	7000	IVR、IVA	2	PCV	0.09691	0.221849	0.124939	469	443	359	-0.0554371	-	-0.234542	391	379	354	-0.0306905	-0.0946292
2	M	72	R	RF	IVA	4730	5800	IVA	2	PCV	0.154902	0.154902	0	312	419	168	0.342949	1	-0.461538	319	432	296	0.354232	-0.0721003
3	F	77	R	RF	IVR	3557	4600	IVR	40	PCV	-0.0791812	-0.0791812	0	179	180	177	0.00558659	-	-0.0111732	482	388	382	-0.195021	-0.207469
4	M	43	L	RF	none	2406	3500	-	-	CSC	-0.176091	-0.176091	0	258	251	194	-0.0271318	-	-0.248062	302	306	308	0.013245	0.0198675
5	M	79	L	RF	IVA	4473	5500	IVA	4	PCV	0.30103	0.30103	0	269	277	216	0.0297398	-	-0.197026	225	381	129	0.693333	-0.426667
6	M	71	L	RF	IVR	6000	7000	-	-	nAMD	0.221849	0.30103	0.0791812	250	261	206	0.044	-	-0.176	178	360	152	1.02247	-0.146067
7	M	81	L	RF	IVR	4562	5600	-	-	nAMD	0.221849	0.522879	0.30103	616	710	207	0.152597	0	-0.663961	134	169	79	0.261194	-0.410448
8	M	70	L	RF	IVA	3281	4300	IVA	3	PCV	-0.0791812	-0.176091	-0.09691	164	196	165	0.195122	1	0.00609756	248	270	376	0.0887097	0.516129
9	M	68	R	RF	none	2806	3900	-	-	CSC	0.154902	0.0457575	-0.109144	280	278	113	-0.00714286	-	-0.596429	252	259	216	0.0277778	-0.142857
10	M	76	R	RF	none	3821	4900	IVR	2	PCV	0.09691	0.09691	0	367	420	354	0.144414	-	-0.0354223	250	201	178	-0.196	-0.288
11	M	63	L	RF	none	5238	6300	-	-	CSC	0	0	0	282	302	230	0.070922	-	-0.184397	431	394	179	-0.0858469	-0.584687
12	M	67	R	RF	IVA	3627	4700	IVA	2	PCV	0.30103	0.39794	0.09691	495	567	270	0.145455	-	-0.454545	145	229	114	0.57931	-0.213793
13	M	74	L	RF	IVR	1634	2700	-	-	PCV	-0.176091	-0.176091	0	211	230	228	0.0900474	-	0.0805687	118	164	85	0.389831	-0.279661
14	M	55	L	RF	none	4241	5300	-	-	CSC	0.823909	0.522879	-0.30103	231	235	84	0.017316	-	-0.636364	360	387	273	0.075	-0.241667
15	M	88	R	RF	IVR	5540	6700	-	-	nAMD	1.09691	1.09691	0	374	426	282	0.139037	-	-0.245989	337	271	344	-0.195846	0.0207715
16	M	45	R	RF	none	3000	4000	-	-	CSC	0.30103	0.30103	0	277	272	155	-0.0180505	-	-0.440433	300	281	245	-0.0633333	-0.183333
17	M	82	L	RF	IVR	3399	4400	-	-	PCV	0.30103	0.154902	-0.146128	294	321	139	0.0918367	-	-0.527211	341	367	334	0.0762463	-0.0205279
18	F	70	R	RF	none	1552	2100	-	-	CSC	-0.0791812	0.09691	0.176091	192	220	159	0.145833	-	-0.171875	287	267	276	-0.0696864	-0.0383275
19	M	68	R	RF	IVA	2158	4200	-	-	PCV	-0.0791812	-0.0791812	0	677	678	366	0.0014771	-	-0.45938	250	257	203	0.028	-0.188
20	M	82	L	RF	IVA	5005	6100	IVA	2	nAMD	0.221849	0.221849	0	238	283	210	0.189076	0	-0.117647	343	442	281	0.28863	-0.180758
21	F	73	R	RF	none	3584	4800	-	-	CSC	0.0457575	0.0457575	0	432	550	446	0.273148	0	0.0324074	183	308	227	0.68306	0.240437
22	M	84	L	FF	none	1302	2500	-	-	nAMD	0.522879	0.69897	0.176091	155	178	179	0.148387	-	0.154839	399	390	372	-0.0225564	-0.0676692
23	M	74	L	RF	none	2259	3300	-	-	CSC	0	0	0	448	494	149	0.102679	-	-0.667411	352	364	337	0.0340909	-0.0426136
24	F	79	L	FF	none	3200	4100	-	-	nAMD	1	1.04576	0.0457575	321	385	349	0.199377	1	0.0872274	302	322	344	0.0662252	0.139073
25	M	77	R	FF	none	3094	4100	IVR,IVA	17	nAMD	-0.0791812	0	0.0791812	460	716	232	0.556522	1	-0.495652	172	344	198	1	0.151163
26	M	77	L	RF	IVR	3144	4200	-	-	nAMD	0.69897	0.823909	0.124939	299	362	160	0.210702	1	-0.464883	454	469	385	0.0330396	-0.151982
27	M	63	L	RF	none	1851	2900	IVA	2	CSC	0.221849	0.221849	0	158	198	124	0.253165	0	-0.21519	306	320	302	0.0457516	-0.0130719
28	M	60	L	RF	none	3067	4100	-	-	CSC	-0.0791812	0	0.0791812	358	364	122	0.0167598	-	-0.659218	338	341	255	0.00887574	-0.245562
29	M	84	L	RF	IVR	3300	4500	-	-	nAMD	0.30103	0.39794	0.09691	440	586	300	0.331818	1	-0.318182	228	344	171	0.508772	-0.25
30	M	63	L	RF	IVA	2720	3900	IVA	2	PCV	0	0.154902	0.154902	248	269	182	0.0846774	-	-0.266129	308	209	198	-0.321429	-0.357143
31	M	77	L	FF	none	4851	5900	-	-	nAMD	0.522879	0.522879	0	600	734	949	0.223333	1	0.581667	156	161	187	0.0320513	0.198718
32	F	82	R	RF	IVA	5742	6800	IVR,IVA	2	PCV	-0.0791812	0.221849	0.30103	361	538	334	0.490305	1	-0.0747922	135	270	126	1	-0.0666667
33	F	80	L	FF	IVA	5015	6100	PPV	2	PCV	-0.176091	-0.176091	0	127	128	74	0.00787402	-	-0.417323	169	220	150	0.301775	-0.112426
34	M	90	L	FF	none	4371	5400	-	-	nAMD	0.69897	1	0.30103	459	530	359	0.154684	1	-0.217865	179	221	120	0.234637	-0.329609
35	F	48	L	RF	IVA	1047	2100	IVB,IVA	3	CSC	-0.176091	-0.176091	0	274	304	131	0.109489	-	-0.521898	316	269	294	-0.148734	-0.0696203
36	M	74	L	RF	IVA	3626	4700	IVA	3	nAMD	0.221849	0.221849	0	186	321	141	0.725806	1	-0.241935	250	297	170	0.188	-0.32
37	M	74	L	RF	IVA	4354	5400	IVA	2	nAMD	0.221849	0.522879	0.30103	346	1014	253	1.93064	1	-0.268786	262	341	192	0.301527	-0.267176
38	M	68	R	RF	IVA	932	1600	PPV,IVA	2	nAMD	0	-0.0791812	-0.0791812	167	193	165	0.155689	0	-0.011976	240	229	170	-0.0458333	-0.291667
39	M	74	R	FF	IVA	4208	5300	-	-	PCV	0.69897	1	0.30103	753	845	142	0.122178	-	-0.811421	227	278	191	0.22467	-0.15859
